# Supplementary material for: Reconfigurable Metalens with Phase-Change Switching between Beam Acceleration and Rotation for 3D Depth Imaging
Source: Micromachines (Basel). 2022 Apr 13;13(4):607. doi: 10.3390/mi13040607 (PMC9031172; doi:10.3390/mi13040607)
Supplement: Supplementary file 1 [file micromachines-13-00607-s001.zip]

Archive with 1 entries (1 files):
- micromachines-1638420-supplementary.pdf
